# Supplementary material for: Piloting a Spanish-Language Web-Based Tool for Hereditary Cancer Genetic Testing
Source: Curr Oncol. 2023 Sep 12;30(9):8352–62. doi: 10.3390/curroncol30090606 (PMC10529239; doi:10.3390/curroncol30090606)
Supplement: Supplementary file 1 [file curroncol-30-00606-s001.zip]

Archive with 1 entries (1 files):
- curroncol-2533512-supplementary.pdf
